# Supplementary material for: Development of Cd (II) Ion Probe Based on Novel Polyaniline-Multiwalled Carbon Nanotube-3-aminopropyltriethoxylsilane Composite
Source: Membranes (Basel). 2021 Nov 4;11(11):853. doi: 10.3390/membranes11110853 (PMC8619428; doi:10.3390/membranes11110853)
Supplement: Supplementary file 1 [file membranes-11-00853-s001.zip]

Archive with 1 entries (1 files):
- membranes-1399125-supplementary.pdf
